# Supplementary material for: Development of a prognostic signature for esophageal cancer based on nine immune related genes
Source: BMC Cancer. 2021 Feb 4;21:113. doi: 10.1186/s12885-021-07813-9 (PMC7860013; doi:10.1186/s12885-021-07813-9)
Supplement: Supplementary file 3 — Additional file 3: Supplementary Table 1. Characteristics of the dataset. [file 12885_2021_7813_MOESM3_ESM.xlsx]

## Sheet: Sheet1
Characteristics of the dataset
Variables		Case, n
Age
	＞65	32
	≤65	83
Gender
	Female	16
	Male	99
Grade
	G1＆G2	81
	G3	34
Stage
	StageI＆II	71
	StageIII＆IV	44
T
	T1-2	51
	T3-4	64
M
	M0	109
	M1	6
N
	NO	57
	N1-3	58
Histology
	EAC	35
	ESCC	80
